# Supplementary material for: Artificial light source selection in seaweed production: growth of seaweed and biosynthesis of photosynthetic pigments and soluble protein
Source: PeerJ. 2021 May 11;9:e11351. doi: 10.7717/peerj.11351 (PMC8121058; doi:10.7717/peerj.11351)
Supplement: Supplemental Information 1 — The specific growth rate, chlorophyll a and carotenoid concentration, soluble protein concentration for two seaweeds species under different LEDs light cultivation. [file peerj-09-11351-s001.xlsx]

## Sheet: newData_hst
Ulva
	Day	2	4	6	8	10	12	14	16	18					mean	sd	se
Specific growth rate (% d-1)	White	3.70482	4.73377	6.67066	4.86597	5.40798	4.67285	4.71393	6.09987	5.52637				White	5.15513	0.879127	0.293042
	Red	4.57599	4.94624	3.75468	3.67671	4.34667	4.74048	5.14049	4.23753	4.6334				Red	4.45024	0.499272	0.166424
	Green	3.4976	3.57141	5.27279	4.6645	4.50444	4.21403	3.43517	3.91918	3.59669				Green	4.07509	0.635942	0.211981
	Blue	6.22279	3.46288	5.77724	3.97207	6.01187	5.01976	3.70402	4.98357	3.32471				Blue	4.71988	1.13595	0.378652
Sargassum
	Day	2	4	6	8	10	12	14	16	18
Specific growth rate (% d-1)	White	2.63483	2.6685	1.87487	2.76882	3.37775	2.30869	3.61016	5.50031	4.1776				White	3.2135	1.10587	0.368622
	Red	1.32783	0.806504	1.52384	1.57363	1.01933	0.962846	1.9618	1.76138	1.10527				Red	1.33805	0.393299	0.1311
	Green	2.08929	0.90755	0.857392	2.42395	2.68502	2.19474	2.91816	4.35864	3.56993				Green	2.44497	1.13374	0.377912
	Blue	1.82764	1.6932	1.57184	1.75491	3.24538	2.46802	2.99119	3.07818	2.48297				Blue	2.34592	0.655596	0.218532
Ulva
	Day	0	2	4	6	8	10	12	14	16	18				mean	sd	se
Chlorophyll a (mg g-1 FW)	White	0.442063	1.114	0.899247	0.944021	0.942129	1.05232	0.872454	0.934711	0.966063	1.06184			White	0.922884	0.185502	0.0586609
	Red	1.01884	1.20028	1.34199	1.19168	1.44443	1.29988	1.13445	1.27215	1.2858	0.960573			Red	1.21501	0.147086	0.0465127
	Green	0.626907	1.33989	1.15129	1.02047	0.855514	0.929156	0.889356	1.07136	0.923567	1.17854			Green	0.998605	0.199711	0.0631541
	Blue	0.929567	1.24064	1.08835	1.08547	1.13709	1.2229	0.822912	0.978486	1.06975	1.07219			Blue	1.06474	0.127563	0.0403389
Sargassum
	Day	0	2	4	6	8	10	12	14	16	18
Chlorophyll a (mg g-1 FW)	White	0.562173	0.533203	0.560375	0.58022	0.715321	0.800201	0.570117	0.723508	0.683234	0.767844			White	0.64962	0.0988036	0.0312444
	Red	0.581499	0.712501	0.693026	0.737374	0.755303	0.76592	0.590266	0.781007	0.687402	0.755196			Red	0.705949	0.0703194	0.022237
	Green	0.571197	0.517111	0.572606	0.789342	0.628053	0.838048	0.694412	0.781274	0.676466	0.80854			Green	0.687705	0.113501	0.0358923
	Blue	0.577938	0.706705	0.740736	0.802197	0.549451	0.624244	0.686846	0.77666	0.640954	0.715758			Blue	0.682149	0.0830325	0.0262572
Ulva
	Day	0	2	4	6	8	10	12	14	16	18
Carotenoid (mg g-1 FW)	White	0.246399	0.445487	0.387835	0.432185	0.411995	0.459905	0.391286	0.512883	0.442633	0.407759			White	0.413837	0.0694104	0.0219495
	Red	0.375703	0.445667	0.4891	0.476636	0.567315	0.501781	0.47201	0.465644	0.456905	0.403869			Red	0.465463	0.0524246	0.0165781
	Green	0.282437	0.516353	0.479429	0.469492	0.370836	0.408989	0.406846	0.474993	0.40737	0.503497			Green	0.432024	0.0711882	0.0225117
	Blue	0.329521	0.483746	0.457667	0.430874	0.449319	0.510536	0.357038	0.416062	0.417131	0.423341			Blue	0.427523	0.0540334	0.0170869
Sargassum
	Day	0	2	4	6	8	10	12	14	16	18
Carotenoid (mg g-1 FW)	White	0.290218	0.252536	0.266199	0.278514	0.361949	0.376606	0.301127	0.368901	0.359371	0.391671			White	0.324709	0.0518873	0.0164082
	Red	0.306248	0.328029	0.30745	0.313963	0.359616	0.35433	0.354154	0.355384	0.334296	0.361208			Red	0.337468	0.0222745	0.00704382
	Green	0.297246	0.266679	0.285598	0.371561	0.329234	0.318771	0.352733	0.384085	0.372987	0.409284			Green	0.338818	0.046793	0.0147972
	Blue	0.299668	0.299495	0.326278	0.374526	0.278768	0.303893	0.336796	0.373602	0.327438	0.350897			Blue	0.327136	0.032424	0.0102534
Ulva
	Day	0	2	4	6	8	10	12	14	16	18
Soluble protein (mg g-1 FW)	White	6.12858	5.80304	9.93803	9.89212	10.9152	18.3647	7.7063	4.22511	6.07264	6.28222			White	8.53279	4.07911	1.28993
	Red	1.80666	7.37918	7.09205	5.54185	13.1336	8.52817	9.24239	6.54699	8.41153	5.7559			Red	7.34383	2.92112	0.92374
	Green	0.801976	11.7492	6.75992	7.85855	7.77248	10.8134	7.26279	5.92946	6.0817	6.06024			Green	7.10897	2.97632	0.941195
	Blue	2.811	6.27499	7.52977	6.20736	13.9629	16.8148	6.30865	7.95396	5.82015	5.48319			Blue	7.91667	4.22258	1.3353
Sargassum
	Day	0	2	4	6	8	10	12	14	16	18
Soluble protein (mg g-1 FW)	White	4.10464	4.28199	10.4617	5.11554	4.44636	4.62022	4.38346	3.24517	3.44379	3.60655			White	4.77094	2.07926	0.657518
	Red	3.21333	9.5256	9.9014	6.0407	4.12844	3.88723	4.90094	2.75637	3.59881	3.21814			Red	5.1171	2.59963	0.822076
	Green	3.89956	6.38705	8.16338	6.70655	4.34138	4.60196	5.13722	3.37231	3.7119	3.30552			Green	4.96268	1.62724	0.514578
	Blue	3.42333	10.6148	7.36764	10.9363	4.32179	5.41808	5.52066	3.48921	4.43041	3.42229			Blue	5.89445	2.84525	0.899747
